# Supplementary material for: A new genus and two new species of South American Myodochini (Hemiptera, Heteroptera, Rhyparochromidae)
Source: Zookeys. 2018 Nov 15;(796):325–33. doi: 10.3897/zookeys.796.21431 (PMC6250780; doi:10.3897/zookeys.796.21431)
Supplement: XML Treatment for Henryaria [file zookeys.796.21431-treatment1.xml]

<!DOCTYPE tp:taxon-treatment
  PUBLIC "-//TaxonX//DTD Taxonomic Treatment Publishing DTD v0 20100105//EN" "tax-treatment-NSO.dtd">
<tp:taxon-treatment xmlns:tp="http://www.plazi.org/taxpub"><tp:treatment-meta><kwd-group><label>Taxon classification</label><kwd><named-content xmlns:xlink="http://www.w3.org/1999/xlink" content-type="kingdom">Animalia</named-content></kwd><kwd><named-content xmlns:xlink="http://www.w3.org/1999/xlink" content-type="order">Hemiptera</named-content></kwd><kwd><named-content xmlns:xlink="http://www.w3.org/1999/xlink" content-type="family">Rhyparochromidae</named-content></kwd></kwd-group><mixed-citation publication-type="journal"><person-group><name><surname>Dellapé</surname><given-names>Pablo M.</given-names></name><name><surname>elo</surname><given-names>María Cecilia</given-names></name><name><surname>Montemayor</surname><given-names>Sara I.</given-names></name></person-group><article-title>A new genus and two new species of South American <tp:taxon-name><tp:taxon-name-part taxon-name-part-type="tribe">Myodochini</tp:taxon-name-part></tp:taxon-name> (<tp:taxon-name><tp:taxon-name-part taxon-name-part-type="order">Hemiptera</tp:taxon-name-part></tp:taxon-name>, <tp:taxon-name><tp:taxon-name-part taxon-name-part-type="suborder">Heteroptera</tp:taxon-name-part></tp:taxon-name>, <tp:taxon-name><tp:taxon-name-part taxon-name-part-type="family">Rhyparochromidae</tp:taxon-name-part></tp:taxon-name>)</article-title><source>Zookeys</source><day>15</day><month>11</month><year>2018</year><volume>2018</volume><issue>796</issue><fpage>325</fpage><lpage>333</lpage><pub-id pub-id-type="doi">10.3897/zookeys.796.21431</pub-id></mixed-citation></tp:treatment-meta><tp:nomenclature><tp:taxon-name>
              <tp:taxon-name-part taxon-name-part-type="genus" reg="Henryaria">Henryaria</tp:taxon-name-part>
              <object-id xmlns:xlink="http://www.w3.org/1999/xlink" content-type="zoobank" xlink:type="simple">http://zoobank.org/51EF789F-24B6-40C3-8167-32A9FB387D56</object-id>
            </tp:taxon-name><tp:taxon-status xmlns:xlink="http://www.w3.org/1999/xlink" xlink:type="simple">gen. n.</tp:taxon-status><xref ref-type="fig" rid="F1">Figures 1–5</xref><xref ref-type="fig" rid="F2">, 6–10</xref><xref ref-type="fig" rid="F3">, 11–14</xref><xref ref-type="fig" rid="F4">, 15–19</xref></tp:nomenclature><tp:treatment-sec sec-type="type species" id="SECID0EEFAC"><title>Type species.</title><p><italic><tp:taxon-name><tp:taxon-name-part taxon-name-part-type="genus" reg="Henryaria">Henryaria</tp:taxon-name-part><tp:taxon-name-part taxon-name-part-type="species" reg="thomasi">thomasi</tp:taxon-name-part></tp:taxon-name></italic> sp. n.</p></tp:treatment-sec><tp:treatment-sec sec-type="diagnosis" id="SECID0EVFAC"><title>Diagnosis.</title><p>Head strongly convex behind eyes, forming short neck; eyes relatively small, not surpassing dorsal margin of head; jugal ridge developed; vertex rounded; buccular juncture V-shaped. Evaporative area extensive. Mesepimeron emergent. Profemur incrassate, with two rows of spines; aedeagus without spines, seminal duct on vesica and gonoporal process distinctly wide; gonoporal process broadened towards apex.</p></tp:treatment-sec><tp:treatment-sec sec-type="description" id="SECID0E1FAC"><title>Description.</title><p>Relatively small (ca. 6 mm long), pilose. <italic>Head</italic> (Figs <xref ref-type="fig" rid="F1">1–3</xref>, <xref ref-type="fig" rid="F3">11–14</xref>) shiny, with many grouped punctures forming a coriaceous texture; head strongly convex behind eyes, forming a short neck; eyes relatively small, not surpassing dorsal margin of head in lateral view; ocelli closer to eyes than to posterior margin of head; jugal ridge developed; vertex rounded; buccular juncture V-shaped at level of antenniferous tubercles. Scape relatively short but surpassing apex of head.</p><fig id="F1" position="float" orientation="portrait"><label>Figures 1–5.</label><caption><p><italic><tp:taxon-name><tp:taxon-name-part taxon-name-part-type="genus" reg="Henryaria">Henryaria</tp:taxon-name-part><tp:taxon-name-part taxon-name-part-type="species" reg="thomasi">thomasi</tp:taxon-name-part></tp:taxon-name></italic> sp. n. <bold>1</bold> dorsal view <bold>2</bold> head <bold>3</bold> lateral view <bold>4</bold> metapleuron <bold>5</bold> anterior leg. Scale bars: 1 mm (<bold>1, 3</bold>); 0.5 mm (<bold>2</bold>).</p></caption><graphic xmlns:xlink="http://www.w3.org/1999/xlink" xlink:href="zookeys-796-325-g001.jpg" position="float" orientation="portrait" xlink:type="simple" id="oo_242959.jpg"/></fig><p><italic>Thorax</italic>: Pronotum, scutellum and hemelytra pruinose. Pronotum punctate, with punctures slightly larger on posterior pronotal lobe; lateral margins of both pronotal lobes rounded; with ring-like collar well differentiated. Clavus with 3 rows of punctures, and partial fourth between inner and median rows on distal three-quarters. Evaporative area extensive. Mesepimeron emergent (Fig. <xref ref-type="fig" rid="F1">4</xref>). Procoxa with spine; protrochanter unarmed; profemur (Figs <xref ref-type="fig" rid="F1">5</xref>, <xref ref-type="fig" rid="F3">13</xref>) incrassate, with 2 rows of spines; protibia slightly curved, with numerous minute tubercles over entire ventral surface; male mesofemur unarmed.</p><p><italic>Aedeagus</italic> (Figs <xref ref-type="fig" rid="F2">10</xref>, <xref ref-type="fig" rid="F4">19</xref>) lacking spines, sperm reservoir well developed, vesica with two membranous lobes partially sclerotized; seminal duct on vesica and gonoporal process distinctly wide; gonoporal process broadened towards apex.</p></tp:treatment-sec><tp:treatment-sec sec-type="etymology" id="SECID0EMIAC"><title>Etymology.</title><p>This new genus is named after our dear friend Thomas J. Henry (Systematic Entomology Laboratory [SEL], ARS, USDA, c/o National Museum of Natural History, Washington, DC), in honor of his many fundamental contributions to the knowledge of <tp:taxon-name><tp:taxon-name-part taxon-name-part-type="suborder">Heteroptera</tp:taxon-name-part></tp:taxon-name>. Besides his brilliant career, Dr. Henry has been a role model to us, always sharing his knowledge and passion for true bugs.</p></tp:treatment-sec><tp:treatment-sec><!--Section generated to contain objects referenced in tp:taxon-treatment.--><fig id="F2" position="float" orientation="portrait"><label>Figures 6–10.</label><caption><p><italic><tp:taxon-name><tp:taxon-name-part taxon-name-part-type="genus" reg="Henryaria">Henryaria</tp:taxon-name-part><tp:taxon-name-part taxon-name-part-type="species" reg="thomasi">thomasi</tp:taxon-name-part></tp:taxon-name></italic> sp. n. <bold>6–7</bold> Pygophore <bold>6</bold> dorsal view <bold>7</bold> lateral view. <bold>8–9</bold> Parameres <bold>8</bold> inner view <bold>9</bold> outer view. <bold>10</bold> Aedeagus. Scale bars: 0.5 mm (<bold>6, 7, 10</bold>); 0.25 mm (<bold>8, 9</bold>).</p></caption><graphic xmlns:xlink="http://www.w3.org/1999/xlink" xlink:href="zookeys-796-325-g002.jpg" position="float" orientation="portrait" xlink:type="simple" id="oo_242960.jpg"/></fig><fig id="F3" position="float" orientation="portrait"><label>Figures 11–14.</label><caption><p><italic><tp:taxon-name><tp:taxon-name-part taxon-name-part-type="genus" reg="Henryaria">Henryaria</tp:taxon-name-part><tp:taxon-name-part taxon-name-part-type="species" reg="zongo">zongo</tp:taxon-name-part></tp:taxon-name></italic> sp. n. <bold>11</bold> dorsal view <bold>12</bold> head <bold>13</bold> ventral view <bold>14</bold> lateral view. Scale bars: 1 mm (<bold>11, 13, 14</bold>); 0.5 mm (<bold>12</bold>).</p></caption><graphic xmlns:xlink="http://www.w3.org/1999/xlink" xlink:href="zookeys-796-325-g003.jpg" position="float" orientation="portrait" xlink:type="simple" id="oo_242961.jpg"/></fig><fig id="F4" position="float" orientation="portrait"><label>Figures 15–19.</label><caption><p><italic><tp:taxon-name><tp:taxon-name-part taxon-name-part-type="genus" reg="Henryaria">Henryaria</tp:taxon-name-part><tp:taxon-name-part taxon-name-part-type="species" reg="zongo">zongo</tp:taxon-name-part></tp:taxon-name></italic> sp. n. <bold>15–16</bold> Pygophore <bold>15</bold> dorsal view <bold>16</bold> lateral view. <bold>17–18</bold> Parameres <bold>17</bold> inner view <bold>18</bold> outer view. <bold>19</bold> Aedeagus. Scale bars: 0.5 mm (<bold>15, 16, 19</bold>); 0.25 mm (<bold>17, 18</bold>).</p></caption><graphic xmlns:xlink="http://www.w3.org/1999/xlink" xlink:href="zookeys-796-325-g004.jpg" position="float" orientation="portrait" xlink:type="simple" id="oo_242962.jpg"/></fig></tp:treatment-sec></tp:taxon-treatment>
