# Supplementary material for: A new genus and two new species of South American Myodochini (Hemiptera, Heteroptera, Rhyparochromidae)
Source: Zookeys. 2018 Nov 15;(796):325–33. doi: 10.3897/zookeys.796.21431 (PMC6250780; doi:10.3897/zookeys.796.21431)
Supplement: XML Treatment for Henryaria thomasi [file zookeys.796.21431-treatment2.xml]

<!DOCTYPE tp:taxon-treatment
  PUBLIC "-//TaxonX//DTD Taxonomic Treatment Publishing DTD v0 20100105//EN" "tax-treatment-NSO.dtd">
<tp:taxon-treatment xmlns:tp="http://www.plazi.org/taxpub"><tp:treatment-meta><kwd-group><label>Taxon classification</label><kwd><named-content xmlns:xlink="http://www.w3.org/1999/xlink" content-type="kingdom">Animalia</named-content></kwd><kwd><named-content xmlns:xlink="http://www.w3.org/1999/xlink" content-type="order">Hemiptera</named-content></kwd><kwd><named-content xmlns:xlink="http://www.w3.org/1999/xlink" content-type="family">Rhyparochromidae</named-content></kwd></kwd-group><mixed-citation publication-type="journal"><person-group><name><surname>Dellapé</surname><given-names>Pablo M.</given-names></name><name><surname>elo</surname><given-names>María Cecilia</given-names></name><name><surname>Montemayor</surname><given-names>Sara I.</given-names></name></person-group><article-title>A new genus and two new species of South American <tp:taxon-name><tp:taxon-name-part taxon-name-part-type="tribe">Myodochini</tp:taxon-name-part></tp:taxon-name> (<tp:taxon-name><tp:taxon-name-part taxon-name-part-type="order">Hemiptera</tp:taxon-name-part></tp:taxon-name>, <tp:taxon-name><tp:taxon-name-part taxon-name-part-type="suborder">Heteroptera</tp:taxon-name-part></tp:taxon-name>, <tp:taxon-name><tp:taxon-name-part taxon-name-part-type="family">Rhyparochromidae</tp:taxon-name-part></tp:taxon-name>)</article-title><source>Zookeys</source><day>15</day><month>11</month><year>2018</year><volume>2018</volume><issue>796</issue><fpage>325</fpage><lpage>333</lpage><pub-id pub-id-type="doi">10.3897/zookeys.796.21431</pub-id></mixed-citation></tp:treatment-meta><tp:nomenclature><tp:taxon-name>
              <tp:taxon-name-part taxon-name-part-type="genus" reg="Henryaria">Henryaria</tp:taxon-name-part>
              <tp:taxon-name-part taxon-name-part-type="species" reg="thomasi">thomasi</tp:taxon-name-part>
              <object-id xmlns:xlink="http://www.w3.org/1999/xlink" content-type="zoobank" xlink:type="simple">http://zoobank.org/EB39D9B4-8A09-4D47-8E6A-CFCC45D33BE1</object-id>
            </tp:taxon-name><tp:taxon-status xmlns:xlink="http://www.w3.org/1999/xlink" xlink:type="simple">sp. n.</tp:taxon-status><xref ref-type="fig" rid="F1">Figures 1–5</xref><xref ref-type="fig" rid="F2">, 6–10</xref><!--PageBreak--></tp:nomenclature><tp:treatment-sec sec-type="material" id="SECID0EIKAC"><title>Material examined.</title><p>Holotype male, Peru, Satipo, IX-10-1941, P. Paprzychi, J. C. Lutz collection (<named-content xmlns:xlink="http://www.w3.org/1999/xlink" content-type="dwc:institutional_code" xlink:type="simple">USNM</named-content>). Paratype male, same data (<named-content xmlns:xlink="http://www.w3.org/1999/xlink" content-type="dwc:institutional_code" xlink:type="simple">USNM</named-content>). Paratype female, same data, IX-24-1941 (<abbrev xmlns:xlink="http://www.w3.org/1999/xlink" content-type="institution" xlink:title="Museo de la Plata, La Plata, Argentina" id="ABBRID0EYKAC" xlink:type="simple">MLP</abbrev>).</p></tp:treatment-sec><tp:treatment-sec sec-type="description" id="SECID0E4KAC"><title>Description.</title><p><bold><italic>Male holotype</italic></bold>. Total length 5.89. Head length 1.04, width 1.03. Postocular length 0.29. <italic>Head</italic> (Figs <xref ref-type="fig" rid="F1">1–3</xref>) reddish brown, clypeus paler; with long erect and semierect setae directed dorsally; ocelli at level of imaginary line across posterior margin of eyes. Interocular space 0.55, interocellar space 0.30. Antennal lengths: scape 0.48, pedicel 0.97, basiflagellomere 0.86, distiflagellomere 1.00. Antennae light brown, with distal region of pedicel and basiflagellomere darker; distiflagellomere with a diffuse paler band basally occupying half of segment; basiflagellomere slightly clavate; with numerous short recumbent setae and sparse erect setae. Labial segment lengths: I 0.62, II 0.66, III 0.38, IV 0.40. Labium light brown with sparse erect setae, surpassing procoxae (Fig. <xref ref-type="fig" rid="F1">3</xref>).</p><p><italic>Thorax</italic>: Collar length 0.08, anterior lobe length 0.64, posterior lobe length 0.55; anterior lobe width 1.00, posterior lobe width 1.60. Anterior pronotal lobe dark brown, posterior lobe brown with irregular paler areas, humeral angles darker; with long erect setae on both lobes. Pleurae dark brown, paler on pro- and metaepimeron (Fig. <xref ref-type="fig" rid="F1">4</xref>); with <!--PageBreak-->semierect and erect setae. Scutellum dark brown, with long erect setae. Hemelytron (Fig. <xref ref-type="fig" rid="F1">1</xref>) with numerous long erect setae; corial margin smooth; clavus light brown; corium irregularly pigmented with darker transverse band across middle and apical region; membrane dark with pale macula at apex, veins partially paler. Coxae, protrochanter, profemur (Fig. <xref ref-type="fig" rid="F1">5</xref>) except base and apex, distal band on meso- and metafemur, a basal short band on tibiae (diffuse on protibia), tibiae and tarsi distally and pretarsi brown, rest of legs light brown. Femora and tibiae with numerous erect and semierect setae.</p><p><italic>Abdomen</italic> brown with paler areas on lateral margin of segments V and VI; with numerous recumbent, erect and semierect setae. Male genitalia: Pygophore (Figs <xref ref-type="fig" rid="F2">6–7</xref>) broadly rounded, anterior margin of dorsal aperture rounded, inner projections produced posteriorly. Parameres: blade relatively short, outer projection broadly rounded (Figs <xref ref-type="fig" rid="F2">8–9</xref>). Aedeagus (Fig. <xref ref-type="fig" rid="F2">10</xref>) without spines, vesica with two lobes partially sclerotized; seminal duct on vesica wide; gonoporal process broadened towards apex.</p><fig id="F2" position="float" orientation="portrait"><label>Figures 6–10.</label><caption><p><italic><tp:taxon-name><tp:taxon-name-part taxon-name-part-type="genus" reg="Henryaria">Henryaria</tp:taxon-name-part><tp:taxon-name-part taxon-name-part-type="species" reg="thomasi">thomasi</tp:taxon-name-part></tp:taxon-name></italic> sp. n. <bold>6–7</bold> Pygophore <bold>6</bold> dorsal view <bold>7</bold> lateral view. <bold>8–9</bold> Parameres <bold>8</bold> inner view <bold>9</bold> outer view. <bold>10</bold> Aedeagus. Scale bars: 0.5 mm (<bold>6, 7, 10</bold>); 0.25 mm (<bold>8, 9</bold>).</p></caption><graphic xmlns:xlink="http://www.w3.org/1999/xlink" xlink:href="zookeys-796-325-g002.jpg" position="float" orientation="portrait" xlink:type="simple" id="oo_242960.jpg"/></fig><!--PageBreak--><p>Paratypes: As holotype description, except male paratype (Figs <xref ref-type="fig" rid="F1">1–2</xref>) with distiflagellomere unicolorous; and female paratype with posterior margin of posterior pronotal lobe darker.</p><p>Measurements of male and female paratype, respectively: Total length 5.70/5.89. Head length 1.03/1.08, width 0.98/1.03. Postocular length 0.24/0.29. Interocular space 0.55/0.59, interocellar space 0.29/ 0.30. Labial segment lengths: I 0.59/0.65, II 0.66/0.67, III -/0.41, IV -/0.36. Antennal lengths: Scape 0.48/0.48, pedicel 0.92/, basiflagellomere 0.86/-, distiflagellomere 1.01/-. Collar length 0.08/0.08, anterior lobe length 0.65/0.60, posterior lobe length 0.55/0.60; anterior lobe width 1.00/1.04, posterior lobe width 1.52/1.60.</p></tp:treatment-sec><tp:treatment-sec sec-type="etymology" id="SECID0EGOAC"><title>Etymology.</title><p>We are pleased to dedicate this new species to Thomas Henry in recognition of his invaluable contributions to the knowledge of <tp:taxon-name><tp:taxon-name-part taxon-name-part-type="suborder">Heteroptera</tp:taxon-name-part></tp:taxon-name>.</p></tp:treatment-sec><tp:treatment-sec><!--Section generated to contain objects referenced in tp:taxon-treatment.--><fig id="F1" position="float" orientation="portrait"><label>Figures 1–5.</label><caption><p><italic><tp:taxon-name><tp:taxon-name-part taxon-name-part-type="genus" reg="Henryaria">Henryaria</tp:taxon-name-part><tp:taxon-name-part taxon-name-part-type="species" reg="thomasi">thomasi</tp:taxon-name-part></tp:taxon-name></italic> sp. n. <bold>1</bold> dorsal view <bold>2</bold> head <bold>3</bold> lateral view <bold>4</bold> metapleuron <bold>5</bold> anterior leg. Scale bars: 1 mm (<bold>1, 3</bold>); 0.5 mm (<bold>2</bold>).</p></caption><graphic xmlns:xlink="http://www.w3.org/1999/xlink" xlink:href="zookeys-796-325-g001.jpg" position="float" orientation="portrait" xlink:type="simple" id="oo_242959.jpg"/></fig></tp:treatment-sec></tp:taxon-treatment>
