# Supplementary material for: A new genus and two new species of South American Myodochini (Hemiptera, Heteroptera, Rhyparochromidae)
Source: Zookeys. 2018 Nov 15;(796):325–33. doi: 10.3897/zookeys.796.21431 (PMC6250780; doi:10.3897/zookeys.796.21431)
Supplement: XML Treatment for Henryaria zongo [file zookeys.796.21431-treatment3.xml]

<!DOCTYPE tp:taxon-treatment
  PUBLIC "-//TaxonX//DTD Taxonomic Treatment Publishing DTD v0 20100105//EN" "tax-treatment-NSO.dtd">
<tp:taxon-treatment xmlns:tp="http://www.plazi.org/taxpub"><tp:treatment-meta><kwd-group><label>Taxon classification</label><kwd><named-content xmlns:xlink="http://www.w3.org/1999/xlink" content-type="kingdom">Animalia</named-content></kwd><kwd><named-content xmlns:xlink="http://www.w3.org/1999/xlink" content-type="order">Hemiptera</named-content></kwd><kwd><named-content xmlns:xlink="http://www.w3.org/1999/xlink" content-type="family">Rhyparochromidae</named-content></kwd></kwd-group><mixed-citation publication-type="journal"><person-group><name><surname>Dellapé</surname><given-names>Pablo M.</given-names></name><name><surname>elo</surname><given-names>María Cecilia</given-names></name><name><surname>Montemayor</surname><given-names>Sara I.</given-names></name></person-group><article-title>A new genus and two new species of South American <tp:taxon-name><tp:taxon-name-part taxon-name-part-type="tribe">Myodochini</tp:taxon-name-part></tp:taxon-name> (<tp:taxon-name><tp:taxon-name-part taxon-name-part-type="order">Hemiptera</tp:taxon-name-part></tp:taxon-name>, <tp:taxon-name><tp:taxon-name-part taxon-name-part-type="suborder">Heteroptera</tp:taxon-name-part></tp:taxon-name>, <tp:taxon-name><tp:taxon-name-part taxon-name-part-type="family">Rhyparochromidae</tp:taxon-name-part></tp:taxon-name>)</article-title><source>Zookeys</source><day>15</day><month>11</month><year>2018</year><volume>2018</volume><issue>796</issue><fpage>325</fpage><lpage>333</lpage><pub-id pub-id-type="doi">10.3897/zookeys.796.21431</pub-id></mixed-citation></tp:treatment-meta><tp:nomenclature><tp:taxon-name>
              <tp:taxon-name-part taxon-name-part-type="genus" reg="Henryaria">Henryaria</tp:taxon-name-part>
              <tp:taxon-name-part taxon-name-part-type="species" reg="zongo">zongo</tp:taxon-name-part>
              <object-id xmlns:xlink="http://www.w3.org/1999/xlink" content-type="zoobank" xlink:type="simple">http://zoobank.org/A8259FB9-5161-46A6-9109-8AFF55ADE624</object-id>
            </tp:taxon-name><tp:taxon-status xmlns:xlink="http://www.w3.org/1999/xlink" xlink:type="simple">sp. n.</tp:taxon-status><xref ref-type="fig" rid="F3">Figures 11–14</xref><xref ref-type="fig" rid="F4">, 15–19</xref></tp:nomenclature><tp:treatment-sec sec-type="material" id="SECID0ECAAE"><title>Material examined.</title><p>Holotype male, Bol.[ivia], La Paz, Rio Zongo, 1400 m, 24/30-X-84, L. E. Pena coll. (<named-content xmlns:xlink="http://www.w3.org/1999/xlink" content-type="dwc:institutional_code" xlink:type="simple">USNM</named-content>).</p><!--PageBreak--><!--PageBreak--></tp:treatment-sec><tp:treatment-sec sec-type="description" id="SECID0EPAAE"><title>Description.</title><p><bold><italic>Male Holotype</italic></bold>. Total length 5.60. Head length 0.94, width 1.04; postocular length 0.24. <italic>Head</italic> (Figs <xref ref-type="fig" rid="F3">11</xref>, <xref ref-type="fig" rid="F3">12</xref>, <xref ref-type="fig" rid="F3">14</xref>) strongly globose; fuscous except clypeous pale brown; with numerous long erect and semierect forward-directed setae, postocular region with same setae but directed backward; eyes oval; ocelli placed just behind imaginary line across posterior margin of eyes. Interocular space 0.62, interocellar space 0.38. Antennal lengths: Scape 0.42, pedicel 0.85, basiflagellomere 0.72, distiflagellomere 0.92. Antennae light brown, distal region of pedicel and basiflagellomere and entire distiflagellomere darker; basiflagellomere slightly clavate; with numerous short recumbent setae and sparse erect setae. Labial segment lengths: I 0.6, II 0.58, III 0.40, IV 0.36. Labium light brown with sparse erect setae, reaching procoxae (Fig. <xref ref-type="fig" rid="F3">14</xref>).</p><fig id="F3" position="float" orientation="portrait"><label>Figures 11–14.</label><caption><p><italic><tp:taxon-name><tp:taxon-name-part taxon-name-part-type="genus" reg="Henryaria">Henryaria</tp:taxon-name-part><tp:taxon-name-part taxon-name-part-type="species" reg="zongo">zongo</tp:taxon-name-part></tp:taxon-name></italic> sp. n. <bold>11</bold> dorsal view <bold>12</bold> head <bold>13</bold> ventral view <bold>14</bold> lateral view. Scale bars: 1 mm (<bold>11, 13, 14</bold>); 0.5 mm (<bold>12</bold>).</p></caption><graphic xmlns:xlink="http://www.w3.org/1999/xlink" xlink:href="zookeys-796-325-g003.jpg" position="float" orientation="portrait" xlink:type="simple" id="oo_242961.jpg"/></fig><p><italic>Thorax</italic>: Collar length 0.06, anterior lobe length 0.65, posterior lobe length 0.49; anterior lobe width 1.01, posterior lobe width 1.42. Anterior pronotal lobe fuscous, posterior lobe brown with four irregular light brown maculae (Fig. <xref ref-type="fig" rid="F3">11</xref>); with long erect setae on both lobes. Pleura dark brown, paler on pro- and metaepimeron; with semierect and erect setae. Scutellum fuscous, with long erect setae. Hemelytron (Fig. <xref ref-type="fig" rid="F3">11</xref>) with numerous long erect setae; corial margin smooth with numerous setae on anterior half; clavus brown darker basally next to scutellum; corium irregularly pigmented with darker transverse band across middle and apical region; membrane dark with veins partially paler. Coxae, protrochanter, profemur (Fig. <xref ref-type="fig" rid="F3">13</xref>) except extreme base and <!--PageBreak-->apex, distal band on meso- and metafemur, basal band on meso- and metatibia, tibiae distally and pretarsi brown, rest of legs light brown. Femora and tibiae with numerous erect and semierect setae.</p><p><italic>Abdomen</italic> brown, with numerous recumbent, erect and semierect setae. Male genitalia: Pygophore (Figs <xref ref-type="fig" rid="F4">15–16</xref>) broadly rounded, anterior margin of dorsal aperture rounded, inner projections produced posteriorly. Paramere: blade relatively long (Figs <xref ref-type="fig" rid="F4">17–18</xref>) Aedeagus (Fig. <xref ref-type="fig" rid="F4">19</xref>) without spines, vesica with two lobes partially sclerotized; seminal duct on vesica wide; gonaporal process broadened toward apex.</p><fig id="F4" position="float" orientation="portrait"><label>Figures 15–19.</label><caption><p><italic><tp:taxon-name><tp:taxon-name-part taxon-name-part-type="genus" reg="Henryaria">Henryaria</tp:taxon-name-part><tp:taxon-name-part taxon-name-part-type="species" reg="zongo">zongo</tp:taxon-name-part></tp:taxon-name></italic> sp. n. <bold>15–16</bold> Pygophore <bold>15</bold> dorsal view <bold>16</bold> lateral view. <bold>17–18</bold> Parameres <bold>17</bold> inner view <bold>18</bold> outer view. <bold>19</bold> Aedeagus. Scale bars: 0.5 mm (<bold>15, 16, 19</bold>); 0.25 mm (<bold>17, 18</bold>).</p></caption><graphic xmlns:xlink="http://www.w3.org/1999/xlink" xlink:href="zookeys-796-325-g004.jpg" position="float" orientation="portrait" xlink:type="simple" id="oo_242962.jpg"/></fig></tp:treatment-sec><tp:treatment-sec sec-type="etymology" id="SECID0E3EAE"><title>Etymology.</title><p>The specific epithet refers to the river where the specimen was collected.</p></tp:treatment-sec></tp:taxon-treatment>
